# Supplementary material for: Green Synthesis of Cobalt-Doped CeFe2O5 Nanocomposites Using Waste Gossypium arboreum L. Stalks and Their Application in the Removal of Toxic Water Pollutants
Source: Nanomaterials (Basel). 2024 Aug 12;14(16):1339. doi: 10.3390/nano14161339 (PMC11357551; doi:10.3390/nano14161339)
Supplement: Supplementary file 1 [file nanomaterials-14-01339-s001.zip]

Archive with 1 entries (1 files):
- nanomaterials-2964164-Supplementary Materials.pdf
